# Supplementary material for: Volatilome Analysis of Soursop Fruits for the Determination of Kairomone Components That Attract the Annonaceae Fruit Weevil (Optatus palmaris Pascoe)
Source: Plants (Basel). 2023 Nov 18;12(22):3898. doi: 10.3390/plants12223898 (PMC10674623; doi:10.3390/plants12223898)
Supplement: Supplementary file 1 [file plants-12-03898-s001.zip]

Archive with 1 entries (1 files):
- plants-2583935-supplementary.pdf
